# Supplementary material for: Isotope-based water-use efficiency of major greening plants in a sponge city in northern China
Source: PLoS One. 2019 Jul 25;14(7):e0220083. doi: 10.1371/journal.pone.0220083 (PMC6657868; doi:10.1371/journal.pone.0220083)
Supplement: S3 Table — (XLSX) [file pone.0220083.s003.xlsx]

## Sheet: Sheet1
Species number	Δ13C	WUE
1	-30.2659	7.74774
1	-30.577	7.3122
1	-30.9013	6.85815
1	-31.5792	5.90917
2	-28.8218	9.76951
2	-30.2007	7.83902
2	-28.3825	10.3844
2	-27.4885	11.6362
3	-26.021	13.6906
3	-26.1017	13.5776
3	-25.1376	14.9274
3	-24.6174	15.6557
4	-27.5986	11.4819
4	-27.4555	11.6824
4	-28.1865	10.659
4	-28.1327	10.7342
5	-31.7024	5.73669
5	-33.6565	3.0009
5	-33.5437	3.15886
5	-33.3294	3.45888
5	-32.3845	4.78175
6	-29.3141	9.08023
6	-28.9281	9.62066
6	-29.0842	9.40215
6	-27.8826	11.0843
7	-29.0006	9.51917
7	-28.6356	10.0301
7	-29.5356	8.7701
7	-27.7138	11.3207
8	-28.7435	9.8791
8	-28.6214	10.05
8	-28.3501	10.4299
8	-28.6159	10.0577
9	-31.6766	5.77271
9	-31.1569	6.50036
9	-31.3484	6.23224
9	-26.3372	13.2479
10	-31.3921	6.17112
10	-30.5398	7.36431
10	-31.0707	6.62099
10	-30.0009	8.11874
11	-30.3327	7.65423
11	-30.8098	6.98635
11	-29.9894	8.13482
11	-29.417	8.93616
12	-25.1997	14.8404
12	-28.0659	10.8278
12	-28.8204	9.77147
12	-26.2256	13.4042
13	-26.1751	13.4748
13	-27.9517	10.9876
13	-28.2229	10.608
13	-27.4011	11.7584
14	-26.3169	13.2764
14	-24.221	16.2106
14	-24.9039	15.2546
15	-12.8128	32.1821
15	-12.9213	32.0301
15	-13.3533	31.4254
15	-13.8167	30.7767
16	-29.9287	8.21981
16	-29.3619	9.01327
16	-29.0467	9.45462
17	-28.8155	9.77832
17	-28.8354	9.75045
17	-29.3832	8.98345
17	-26.18	13.4681
18	-27.8249	11.1651
18	-28.6109	10.0648
18	-28.3171	10.4761
18	-29.4361	8.90943
18	-30.0276	8.08135
18	-28.726	9.90366
19	-29.372	8.99918
19	-29.2353	9.19053
19	-29.0204	9.4914
19	-28.3594	10.4168
19	-28.9655	9.56831
20	-28.0257	10.884
20	-29.4676	8.86531
20	-27.8232	11.1675
20	-27.6786	11.37
20	-28.9512	9.58829
20	-27.3094	11.8869
21	-29.4787	8.84979
21	-28.2742	10.5361
21	-27.7915	11.2119
21	-28.797	9.80417
22	-27.6898	11.3543
22	-27.8003	11.1996
22	-27.3065	11.8909
22	-28.4107	10.345
23	-29.5235	8.78716
23	-30.4911	7.43247
23	-27.7449	11.2771
23	-30.6063	7.27113
23	-29.5948	8.68726
24	-28.994	9.52838
24	-29.4264	8.92304
24	-28.0368	10.8685
24	-29.6941	8.54831
24	-30.2686	7.74395
24	-30.1091	7.96724
24	-31.2019	6.43728
25	-30.3512	7.62832
25	-30.1045	7.97376
25	-30.5246	7.3856
25	-31.1627	6.49222
25	-26.1653	13.4886
26	-26.804	12.5944
26	-26.9836	12.3429
26	-26.4937	13.0288
27	-29.374	8.99634
27	-30.2712	7.74035
27	-29.76	8.45595
27	-31.2156	6.41816
27	-30.8581	6.9187
28	-29.8225	8.36854
28	-30.7094	7.12691
28	-29.8803	8.2876
28	-28.7763	9.83314
29	-27.8066	11.1908
29	-28.4069	10.3504
29	-28.5649	10.1291
29	-28.8771	9.69203
30	-24.2476	16.1734
30	-24.2076	16.2294
30	-26.4125	13.1426
31	-29.4368	8.90846
31	-29.4626	8.8724
31	-27.988	10.9368
31	-29.2351	9.19092
32	-27.277	11.9323
32	-27.0055	12.3123
32	-28.2691	10.5433
32	-27.7856	11.2202
