# Supplementary material for: Isotope-based water-use efficiency of major greening plants in a sponge city in northern China
Source: PLoS One. 2019 Jul 25;14(7):e0220083. doi: 10.1371/journal.pone.0220083 (PMC6657868; doi:10.1371/journal.pone.0220083)
Supplement: S4 Table — (XLSX) [file pone.0220083.s004.xlsx]

## Sheet: Sheet1
Sampling plot	pH		SOM	TN（%）	TP（mg/g)	NH4+-N（mg/kg)	NO3−-N（mg/kg)
A-1	8.71		8.95424	0.262	0.546509	1.33375	0.211125
A-2	8.74		5.58896	0.205	0.50083	0.973301	0.152913
A-3	8.22		8.95424	0.284	0.543996	1.74003	0.173745
A-4	8.74		6.6801	0.23	0.493964	1.10328	0.296476
A-5	8.88		5.58524	0.216	0.491223	1.04507	0.535932
A-6	8.49		12.255	0.358	0.615174	0.948357	0.174883
A-7	8.64		6.32994	0.254	0.557384	1.14252	0.366313
A-8	8.49		5.94969	0.332	0.67375	0.953791	0.158768
A-9	8.62		8.56974	0.307	0.531737	0.875406	0.155628
A-10	8.89		4.82771	0.177	0.452376	0.943221	0.30591
A-11	8.83		5.58524	0.214	0.533925	0.969202	0.192673
A-12	8.86		6.70675	0.198	0.510497	0.9975	0.155787
B-1	8.5		7.86426	0.27	0.502932	0.900224	0.227934
B-2	8.58		5.23936	0.211	0.525889	0.880637	0.219578
B-3	8.56		7.86949	0.333	0.572374	1.26319	0.237855
B-4	8.63		7.46495	0.271	0.514	1.10362	0.191063
B-5	8.83		5.98784	0.244	0.548923	0.927762	0.873187
B-6	8.72		7.10112	0.213	0.525939	0.945746	0.177559
B-7	8.8		6.35785	0.213	0.499401	0.896219	0.164456
B-8	8.73		7.09641	0.222	0.541547	0.883519	0.262701
B-9	8.78		5.9998	0.219	0.527	0.938076	0.158636
C-1	8.71		6.68453	0.288	0.770032	1.00821	0.725674
C-2	8.78		5.94969	0.22	0.570382	10.4491	9.98341
C-3	8.82		5.94574	0.218	0.597803	1.22267	0.520918
C-4	8.79		4.45635	0.222	0.543073	0.981408	0.22842
C-5	8.72		5.20252	0.222	0.571782	0.909416	0.18236
C-6	8.81		4.0877	0.204	0.506019	0.893365	0.207346
C-7	8.72		4.82771	0.231	0.595661	1.4235	0.523224
C-8	8.64		7.86949	0.266	0.651223	1.12926	0.894242
C-9	8.79		8.6018	0.298	0.611839	0.893318	0.198124
C-10	8.76		8.26072	0.278	0.534717	0.92029	0.229469
C-11	8.63		6.37478	0.263	0.494938	0.895417	0.163337
C-12	8.66		4.50284	0.192	0.5327	0.840698	0.42093
D-1	8.49		14.2211	0.452	0.509951	2.63135	0.22061
D-2	8.25		12.3499	0.399	0.67293	1.81735	0.18134
D-3	8.01		13.0897	0.409	0.587873	1.96672	0.20121
D-4	8.54		1.86996	0.115	0.422	0.843972	0.153664
